# Supplementary material for: Plasma Free Amino Acid Profiling of Five Types of Cancer Patients and Its Application for Early Detection
Source: PLoS One. 2011 Sep 7;6(9):e24143. doi: 10.1371/journal.pone.0024143 (PMC3168486; doi:10.1371/journal.pone.0024143)
Supplement: Table S2 — PFAA profiles of cancer patients and controls. (XLS) [file pone.0024143.s003.xls]

## Sheet: Sheet1
Metrics	Amino acid	LC					GC					CRC					BC					PC					Pooled
		Patients		Controls		p	Patients		Controls		p	Patients		Controls		p	Patients		Controls		p	Patients		Controls		p	Patients		Controls		p
		Mean	SD	Mean	SD		Mean	SD	Mean	SD		Mean	SD	Mean	SD		Mean	SD	Mean	SD		Mean	SD	Mean	SD		Mean	SD	Mean	SD
Concentration	Thr	122.8	28.9	119.8	22.9	0.151	112	27.2	118.9	22.9	<0.001	109.7	28.5	119.5	22.3	<0.001	125.5	29.7	115.7	25.5	<0.001	124.2	25.5	122.6	21.8	0.449	124.2	25.5	122.6	21.8	0.449
	Ser	113.6	21.7	108.5	18.1	0.005	109.4	22.2	107.8	17.5	0.849	110.9	20.3	108.3	17.6	0.184	116.4	23.1	112	20	0.008	108.9	19.2	106.7	17.3	0.099	108.9	19.2	106.7	17.3	0.099
	Asn	44.7	7.9	45.7	6.5	0.023	41.4	7.7	45.5	6.4	<0.001	42.8	7.3	45.4	6.6	<0.001	43.9	7.3	44.2	7.2	0.746	46.8	8.6	46.7	6.1	0.929	46.8	8.6	46.7	6.1	0.929
	Gln	555.3	68.7	585.3	65	<0.001	570.6	73.8	586.1	62.3	<0.001	576.2	72	587.3	63.2	0.004	551.1	66.1	568	64.5	<0.001	567.5	74.3	592.8	66.5	0.001	567.5	74.3	592.8	66.5	0.001
	Pro	151.1	43.7	135.1	39.4	<0.001	130.1	34.6	135.2	41.3	0.233	135.8	49.5	132.7	38.8	0.51	131.4	43.8	116.9	35.4	<0.001	151.8	41.5	144.9	38.7	0.076	151.8	41.5	144.9	38.7	0.076
	Gly	220.7	65.4	207.2	51.3	0.006	201.8	52.9	207.1	51.5	0.056	214.5	56.1	210	52.2	0.388	246.7	76	219.8	60.8	<0.001	198.1	41.1	197.7	38.1	0.356	198.1	41.1	197.7	38.1	0.356
	Ala	356.1	91.1	348.1	73.3	0.358	319.3	67.2	342.3	72.9	<0.001	342.5	93.7	340.6	72.1	0.653	342.9	82	316.3	67	<0.001	372.8	79.3	358.5	72.8	0.008	372.8	79.3	358.5	72.8	0.008
	Cit	31.2	9.1	33.1	7.4	<0.001	31.5	8.5	33.2	7.8	<0.001	29.8	9.3	33.1	7.6	<0.001	30.6	7.5	30.3	7.9	0.636	34.5	10.8	33.8	7.7	0.803	34.5	10.8	33.8	7.7	0.803
	Val	225.8	40.5	222.4	39.7	0.224	198.6	38.3	221.8	40.4	<0.001	190.7	43.3	217.8	39.5	<0.001	196.9	30.9	194.1	33.7	0.146	223.9	36.4	235.1	35.3	0.005	223.9	36.4	235.1	35.3	0.005
	Met	25.6	5.3	26.1	4.3	0.117	23	4.6	25.9	4.4	<0.001	24.2	6.1	25.7	4.4	<0.001	23.2	3.7	23.5	3.7	0.326	26.9	5.3	27.3	3.9	0.254	26.9	5.3	27.3	3.9	0.254
	Ile	66.6	14.7	61.6	14.3	<0.001	59.1	12.7	61.6	14.3	0.011	61.2	14	60	13.6	0.329	52	10.5	50.9	10.4	0.105	66.7	14	66.9	12.1	0.51	66.7	14	66.9	12.1	0.51
	Leu	123.8	24.6	120.1	23.7	0.043	109	23.3	119.8	23.3	<0.001	111.6	26.8	117.1	22.5	<0.001	102	16.5	102.3	17.7	0.909	124.1	22.6	128.6	20	0.018	124.1	22.6	128.6	20	0.018
	Tyr	67.4	13.9	65.5	11.8	0.183	58	11.8	64.9	11.9	<0.001	57.2	11.8	64.6	12.1	<0.001	56.7	10	59.2	11	0.008	66.6	13.9	68.2	11.4	0.121	66.6	13.9	68.2	11.4	0.121
	Phe	61.3	9.7	59.5	8.6	0.017	54.3	9.3	59.5	9.2	<0.001	57.5	13.3	58.7	8.5	<0.001	53.7	7.8	54.6	7.1	0.049	62.4	9.3	62.2	8.7	0.422	62.4	9.3	62.2	8.7	0.422
	His	74.1	12.8	80.3	9.3	<0.001	69.9	13.8	80	9.6	<0.001	70.6	13	79.6	9	<0.001	75.1	9.6	77.4	8.3	<0.001	79.4	13.8	81.6	9.3	0.25	79.4	13.8	81.6	9.3	0.25
	Trp	54.2	11	57.3	8.9	<0.001	44.6	12.1	56.9	8.4	<0.001	49.7	11.1	56.8	8.6	<0.001	50.7	7.7	53.9	7.7	<0.001	55.2	10.2	58.9	8.1	<0.001	55.2	10.2	58.9	8.1	<0.001
	Orn	57.3	15	51.7	11.5	<0.001	50.9	11.6	51.5	12.4	0.526	47.3	14.5	51.2	12.1	<0.001	51.1	13.9	45.7	11.4	<0.001	56.7	13.7	53.5	10.9	0.004	56.7	13.7	53.5	10.9	0.004
	Lys	192.9	37.1	189.8	28.9	0.278	179.5	31.2	187.8	29.1	<0.001	181.1	37.4	186.9	28.7	0.003	177.3	28.5	172.5	28.7	0.044	202.4	34.8	195.3	27.2	0.018	202.4	34.8	195.3	27.2	0.018
	Arg	96.4	20	95.4	16.1	0.389	89.3	17.3	94.6	16.7	<0.001	87.2	20.9	94.8	16.2	<0.001	85.9	17.2	87.3	16.6	0.309	94.9	19.5	98.5	16.3	0.041	94.9	19.5	98.5	16.3	0.041
Ratio	Thr	4.63	0.81	4.58	0.71	0.521	4.54	0.85	4.57	0.7	0.247	4.36	0.85	4.61	0.69	<0.001	4.98	1	4.71	0.81	<0.001	4.66	0.79	4.57	0.7	0.328	124.2	25.5	122.6	21.8	0.449
	Ser	4.33	0.76	4.17	0.67	0.019	4.47	0.8	4.16	0.66	<0.001	4.46	0.74	4.2	0.65	<0.001	4.64	0.8	4.59	0.73	0.482	4.09	0.6	3.99	0.58	0.031	108.9	19.2	106.7	17.3	0.099
	Asn	1.69	0.21	1.75	0.21	<0.001	1.69	0.21	1.75	0.21	<0.001	1.72	0.25	1.76	0.2	0.018	1.75	0.23	1.81	0.26	0.001	1.76	0.25	1.74	0.18	0.827	46.8	8.6	46.7	6.1	0.929
	Gln	21.14	2.03	22.49	2.23	<0.001	23.34	2.31	22.63	2.17	<0.001	23.18	2.44	22.76	2.23	0.01	22.03	2.22	23.31	2.11	<0.001	21.36	2.05	22.17	2.05	<0.001	567.5	74.3	592.8	66.5	0.001
	Pro	5.7	1.31	5.14	1.26	<0.001	5.28	1.12	5.15	1.31	0.015	5.4	1.63	5.09	1.25	<0.001	5.19	1.45	4.75	1.21	<0.001	5.69	1.31	5.38	1.23	0.004	151.8	41.5	144.9	38.7	0.076
	Gly	8.38	2.26	7.96	1.92	0.017	8.25	1.98	7.99	1.89	0.097	8.62	2.15	8.13	1.92	<0.001	9.77	2.53	8.98	2.17	<0.001	7.44	1.34	7.38	1.24	0.364	198.1	41.1	197.7	38.1	0.356
	Ala	13.36	2.32	13.26	2.12	0.572	12.97	2.01	13.1	2.1	0.616	13.61	2.77	13.08	2.07	0.022	13.53	2.26	12.88	2.02	<0.001	13.91	2.14	13.33	2.14	0.001	372.8	79.3	358.5	72.8	0.008
	Cit	1.18	0.3	1.27	0.29	<0.001	1.29	0.35	1.28	0.29	0.767	1.2	0.36	1.28	0.29	<0.001	1.22	0.28	1.24	0.29	0.209	1.3	0.38	1.27	0.28	0.999	34.5	10.8	33.8	7.7	0.803
	Val	8.55	1.1	8.49	1.14	0.417	8.1	1.25	8.51	1.16	<0.001	7.61	1.36	8.39	1.13	<0.001	7.86	1.07	7.95	1.1	0.472	8.41	1.02	8.77	1.08	0.002	223.9	36.4	235.1	35.3	0.005
	Met	0.97	0.12	1	0.11	<0.001	0.93	0.11	0.99	0.11	<0.001	0.96	0.14	0.99	0.11	<0.001	0.92	0.11	0.96	0.1	<0.001	1.01	0.12	1.02	0.11	0.07	26.9	5.3	27.3	3.9	0.254
	Ile	2.52	0.44	2.34	0.42	<0.001	2.41	0.42	2.36	0.42	0.165	2.45	0.44	2.3	0.4	<0.001	2.07	0.35	2.08	0.34	0.899	2.51	0.44	2.49	0.37	0.78	66.7	14	66.9	12.1	0.51
	Leu	4.68	0.68	4.58	0.67	0.029	4.44	0.77	4.59	0.67	0.014	4.45	0.81	4.51	0.64	0.218	4.07	0.56	4.19	0.59	0.039	4.66	0.62	4.8	0.59	0.018	124.1	22.6	128.6	20	0.018
	Tyr	2.56	0.45	2.5	0.37	0.399	2.36	0.38	2.49	0.37	<0.001	2.29	0.36	2.49	0.37	<0.001	2.26	0.32	2.42	0.35	<0.001	2.5	0.45	2.55	0.36	0.081	66.6	13.9	68.2	11.4	0.121
	Phe	2.34	0.34	2.28	0.27	0.072	2.22	0.32	2.29	0.3	0.003	2.3	0.44	2.27	0.26	0.6	2.15	0.34	2.24	0.28	<0.001	2.35	0.3	2.33	0.29	0.204	62.4	9.3	62.2	8.7	0.422
	His	2.81	0.35	3.08	0.31	<0.001	2.85	0.45	3.09	0.32	<0.001	2.82	0.37	3.08	0.3	<0.001	3.01	0.37	3.19	0.36	<0.001	2.98	0.38	3.05	0.3	0.005	79.4	13.8	81.6	9.3	0.25
	Trp	2.06	0.35	2.2	0.31	<0.001	1.82	0.44	2.19	0.3	<0.001	1.99	0.34	2.2	0.3	<0.001	2.03	0.32	2.22	0.32	<0.001	2.08	0.35	2.21	0.29	<0.001	55.2	10.2	58.9	8.1	<0.001
	Orn	2.17	0.5	1.98	0.38	<0.001	2.08	0.42	1.98	0.41	<0.001	1.88	0.49	1.98	0.41	<0.001	2.03	0.46	1.86	0.37	<0.001	2.14	0.52	1.99	0.36	0.003	56.7	13.7	53.5	10.9	0.004
	Lys	7.29	0.91	7.26	0.82	0.806	7.31	0.88	7.22	0.84	0.109	7.22	0.99	7.22	0.82	0.995	7.06	0.84	7.05	0.87	0.755	7.6	0.91	7.29	0.8	<0.001	202.4	34.8	195.3	27.2	0.018
	Arg	3.65	0.56	3.65	0.51	0.832	3.64	0.58	3.64	0.53	0.826	3.48	0.62	3.66	0.53	<0.001	3.42	0.58	3.56	0.53	0.003	3.55	0.56	3.68	0.52	0.017	94.9	19.5	98.5	16.3	0.041
