# Supplementary material for: Plasma Free Amino Acid Profiling of Five Types of Cancer Patients and Its Application for Early Detection
Source: PLoS One. 2011 Sep 7;6(9):e24143. doi: 10.1371/journal.pone.0024143 (PMC3168486; doi:10.1371/journal.pone.0024143)
Supplement: Table S3 — AUCs of ROC of each amino acid concentration for discrimination for cancer patients from controls. (XLS) [file pone.0024143.s004.xls]

## Sheet: Sheet1
Subjects	Amino acid	All patients				Stage 0				Stage I				Stage II (B)				Stage III (C )				Stage IV (D)
		AUC	95% CI			AUC	95% CI			AUC	95% CI			AUC	95% CI			AUC	95% CI			AUC	95% CI
LC	Thr	0.532	0.481	~	0.577					0.627	0.559	~	0.691	0.475	0.301	~	0.653	0.437	0.345	~	0.528	0.378	0.254	~	0.515
	Ser	0.562	0.51	~	0.604					0.609	0.538	~	0.676	0.483	0.311	~	0.631	0.531	0.448	~	0.613	0.518	0.4	~	0.647
	Asn	0.449	0.4	~	0.494					0.536	0.473	~	0.609	0.391	0.238	~	0.566	0.391	0.305	~	0.477	0.267	0.162	~	0.387
	Gln	0.377	0.336	~	0.417					0.427	0.363	~	0.484	0.278	0.148	~	0.433	0.356	0.274	~	0.444	0.29	0.184	~	0.406
	Pro	0.621	0.578	~	0.667					0.664	0.598	~	0.723	0.555	0.367	~	0.739	0.557	0.475	~	0.633	0.604	0.481	~	0.72
	Gly	0.562	0.521	~	0.605					0.613	0.554	~	0.668	0.438	0.282	~	0.589	0.53	0.439	~	0.616	0.511	0.362	~	0.637
	Ala	0.521	0.477	~	0.564					0.607	0.541	~	0.669	0.477	0.297	~	0.656	0.455	0.362	~	0.545	0.358	0.252	~	0.469
	Cit	0.426	0.374	~	0.464					0.503	0.437	~	0.567	0.372	0.218	~	0.548	0.352	0.258	~	0.439	0.303	0.184	~	0.441
	Val	0.527	0.475	~	0.568					0.549	0.487	~	0.613	0.592	0.44	~	0.731	0.521	0.437	~	0.609	0.419	0.299	~	0.54
	Met	0.465	0.412	~	0.51					0.56	0.489	~	0.619	0.324	0.18	~	0.497	0.401	0.302	~	0.496	0.309	0.203	~	0.424
	Ile	0.599	0.556	~	0.637					0.611	0.549	~	0.67	0.641	0.478	~	0.79	0.599	0.516	~	0.682	0.536	0.412	~	0.654
	Leu	0.545	0.506	~	0.59					0.567	0.505	~	0.626	0.598	0.418	~	0.758	0.535	0.451	~	0.625	0.456	0.334	~	0.577
	Tyr	0.53	0.484	~	0.575					0.546	0.482	~	0.61	0.57	0.415	~	0.732	0.492	0.397	~	0.584	0.545	0.419	~	0.655
	Phe	0.553	0.51	~	0.602					0.593	0.531	~	0.655	0.564	0.431	~	0.701	0.504	0.417	~	0.593	0.499	0.375	~	0.615
	His	0.354	0.309	~	0.408					0.465	0.404	~	0.532	0.327	0.191	~	0.469	0.262	0.189	~	0.348	0.166	0.077	~	0.29
	Trp	0.416	0.359	~	0.46					0.474	0.406	~	0.541	0.329	0.203	~	0.48	0.448	0.356	~	0.546	0.208	0.127	~	0.299
	Orn	0.613	0.562	~	0.659					0.579	0.508	~	0.639	0.636	0.442	~	0.825	0.688	0.606	~	0.766	0.602	0.492	~	0.709
	Lys	0.524	0.476	~	0.569					0.563	0.496	~	0.63	0.484	0.291	~	0.668	0.489	0.403	~	0.577	0.466	0.353	~	0.586
	Arg	0.519	0.472	~	0.563					0.609	0.545	~	0.674	0.427	0.253	~	0.623	0.416	0.328	~	0.51	0.438	0.325	~	0.56
GC	Thr	0.404	0.358	~	0.451					0.364	0.305	~	0.422	0.483	0.362	~	0.604	0.52	0.394	~	0.645	0.383	0.254	~	0.515
	Ser	0.504	0.459	~	0.544					0.463	0.406	~	0.53	0.62	0.513	~	0.718	0.571	0.433	~	0.704	0.492	0.36	~	0.621
	Asn	0.317	0.271	~	0.362					0.326	0.269	~	0.391	0.37	0.255	~	0.492	0.354	0.226	~	0.489	0.178	0.086	~	0.293
	Gln	0.421	0.376	~	0.467					0.416	0.358	~	0.479	0.553	0.421	~	0.667	0.43	0.302	~	0.559	0.28	0.178	~	0.389
	Pro	0.473	0.436	~	0.512					0.461	0.412	~	0.511	0.495	0.384	~	0.608	0.533	0.42	~	0.636	0.422	0.303	~	0.555
	Gly	0.457	0.409	~	0.508					0.442	0.38	~	0.504	0.509	0.394	~	0.622	0.466	0.325	~	0.605	0.467	0.307	~	0.616
	Ala	0.415	0.368	~	0.456					0.436	0.381	~	0.491	0.364	0.253	~	0.483	0.425	0.314	~	0.534	0.365	0.257	~	0.485
	Cit	0.419	0.372	~	0.465					0.423	0.364	~	0.484	0.411	0.299	~	0.533	0.445	0.304	~	0.583	0.363	0.244	~	0.491
	Val	0.339	0.294	~	0.383					0.315	0.264	~	0.368	0.369	0.251	~	0.486	0.432	0.297	~	0.576	0.325	0.217	~	0.444
	Met	0.305	0.263	~	0.348					0.298	0.248	~	0.356	0.356	0.233	~	0.487	0.343	0.231	~	0.476	0.237	0.131	~	0.352
	Ile	0.443	0.401	~	0.486					0.42	0.365	~	0.471	0.439	0.328	~	0.551	0.537	0.426	~	0.645	0.456	0.335	~	0.582
	Leu	0.367	0.328	~	0.414					0.357	0.304	~	0.41	0.39	0.277	~	0.516	0.446	0.324	~	0.576	0.304	0.197	~	0.418
	Tyr	0.33	0.282	~	0.375					0.314	0.263	~	0.367	0.343	0.233	~	0.458	0.406	0.271	~	0.529	0.3	0.178	~	0.429
	Phe	0.326	0.277	~	0.372					0.308	0.249	~	0.365	0.36	0.249	~	0.472	0.362	0.246	~	0.476	0.319	0.18	~	0.465
	His	0.219	0.185	~	0.259					0.22	0.171	~	0.274	0.302	0.185	~	0.422	0.218	0.111	~	0.332	0.108	0.039	~	0.208
	Trp	0.213	0.182	~	0.254					0.209	0.162	~	0.261	0.184	0.095	~	0.297	0.246	0.131	~	0.382	0.242	0.126	~	0.373
	Orn	0.486	0.444	~	0.528					0.451	0.394	~	0.509	0.51	0.385	~	0.626	0.535	0.414	~	0.655	0.584	0.446	~	0.721
	Lys	0.411	0.368	~	0.461					0.412	0.353	~	0.473	0.491	0.361	~	0.617	0.376	0.262	~	0.493	0.352	0.245	~	0.468
	Arg	0.408	0.367	~	0.454					0.411	0.352	~	0.469	0.429	0.319	~	0.558	0.372	0.254	~	0.501	0.413	0.29	~	0.543
CRC	Thr	0.36	0.318	~	0.411	0.263	0.125	~	0.489	0.372	0.296	~	0.449	0.378	0.283	~	0.493	0.389	0.3	~	0.477	0.271	0.116	~	0.446
	Ser	0.53	0.484	~	0.574	0.413	0.225	~	0.6	0.518	0.438	~	0.594	0.599	0.492	~	0.693	0.525	0.436	~	0.607	0.463	0.316	~	0.612
	Asn	0.38	0.332	~	0.423	0.403	0.205	~	0.643	0.401	0.324	~	0.472	0.387	0.293	~	0.48	0.42	0.339	~	0.509	0.154	0.067	~	0.258
	Gln	0.435	0.397	~	0.474	0.578	0.33	~	0.766	0.424	0.351	~	0.501	0.438	0.336	~	0.539	0.446	0.368	~	0.525	0.349	0.205	~	0.512
	Pro	0.515	0.475	~	0.56	0.722	0.551	~	0.853	0.511	0.442	~	0.589	0.498	0.402	~	0.596	0.519	0.448	~	0.589	0.5	0.339	~	0.633
	Gly	0.519	0.463	~	0.564	0.516	0.279	~	0.707	0.478	0.401	~	0.563	0.567	0.468	~	0.651	0.526	0.441	~	0.605	0.525	0.389	~	0.68
	Ala	0.49	0.447	~	0.532	0.6	0.418	~	0.784	0.502	0.425	~	0.582	0.502	0.414	~	0.595	0.48	0.401	~	0.563	0.389	0.243	~	0.543
	Cit	0.36	0.314	~	0.411	0.417	0.258	~	0.628	0.419	0.339	~	0.504	0.305	0.217	~	0.395	0.39	0.295	~	0.486	0.222	0.103	~	0.366
	Val	0.32	0.276	~	0.365	0.463	0.247	~	0.737	0.402	0.325	~	0.48	0.266	0.19	~	0.36	0.324	0.237	~	0.404	0.142	0.045	~	0.255
	Met	0.379	0.332	~	0.427	0.366	0.209	~	0.553	0.416	0.337	~	0.486	0.371	0.28	~	0.462	0.395	0.305	~	0.486	0.255	0.12	~	0.41
	Ile	0.522	0.481	~	0.57	0.725	0.561	~	0.869	0.542	0.462	~	0.619	0.468	0.379	~	0.552	0.563	0.484	~	0.643	0.434	0.29	~	0.569
	Leu	0.421	0.371	~	0.47	0.603	0.395	~	0.794	0.506	0.424	~	0.593	0.364	0.274	~	0.449	0.404	0.316	~	0.499	0.281	0.146	~	0.438
	Tyr	0.322	0.284	~	0.365	0.305	0.094	~	0.519	0.347	0.274	~	0.427	0.296	0.212	~	0.392	0.361	0.278	~	0.448	0.176	0.06	~	0.317
	Phe	0.42	0.373	~	0.476	0.273	0.122	~	0.44	0.474	0.392	~	0.552	0.404	0.307	~	0.504	0.394	0.317	~	0.479	0.411	0.223	~	0.59
	His	0.271	0.23	~	0.307	0.423	0.211	~	0.726	0.29	0.208	~	0.366	0.239	0.157	~	0.325	0.258	0.169	~	0.342	0.245	0.085	~	0.426
	Trp	0.293	0.249	~	0.339	0.298	0.092	~	0.519	0.328	0.252	~	0.406	0.257	0.178	~	0.348	0.339	0.256	~	0.42	0.09	0.01	~	0.208
	Orn	0.382	0.33	~	0.425	0.392	0.146	~	0.678	0.39	0.313	~	0.475	0.356	0.263	~	0.461	0.434	0.33	~	0.533	0.261	0.127	~	0.4
	Lys	0.432	0.377	~	0.475	0.55	0.26	~	0.841	0.495	0.412	~	0.58	0.381	0.295	~	0.476	0.445	0.356	~	0.534	0.264	0.126	~	0.428
	Arg	0.358	0.312	~	0.399	0.314	0.056	~	0.557	0.364	0.281	~	0.456	0.362	0.264	~	0.461	0.375	0.293	~	0.461	0.314	0.157	~	0.485
BC	Thr	0.599	0.552	~	0.647	0.5	0.3	~	0.677	0.599	0.528	~	0.672	0.641	0.567	~	0.709	0.496	0.307	~	0.695
	Ser	0.56	0.51	~	0.601	0.539	0.349	~	0.719	0.556	0.476	~	0.633	0.554	0.47	~	0.628	0.583	0.422	~	0.741
	Asn	0.493	0.442	~	0.541	0.541	0.345	~	0.72	0.519	0.445	~	0.595	0.464	0.387	~	0.547	0.377	0.18	~	0.575
	Gln	0.417	0.372	~	0.459	0.404	0.226	~	0.608	0.435	0.367	~	0.509	0.386	0.307	~	0.454	0.496	0.342	~	0.659
	Pro	0.617	0.579	~	0.655	0.473	0.337	~	0.608	0.629	0.568	~	0.696	0.609	0.535	~	0.677	0.655	0.491	~	0.808
	Gly	0.612	0.568	~	0.652	0.578	0.388	~	0.758	0.621	0.551	~	0.693	0.583	0.505	~	0.653	0.556	0.357	~	0.747
	Ala	0.597	0.547	~	0.64	0.555	0.391	~	0.714	0.626	0.55	~	0.702	0.558	0.486	~	0.629	0.573	0.396	~	0.749
	Cit	0.511	0.461	~	0.554	0.345	0.176	~	0.523	0.497	0.419	~	0.573	0.549	0.472	~	0.624	0.421	0.235	~	0.6
	Val	0.533	0.49	~	0.581	0.532	0.379	~	0.675	0.511	0.443	~	0.584	0.564	0.499	~	0.638	0.49	0.303	~	0.677
	Met	0.478	0.434	~	0.523	0.414	0.265	~	0.573	0.522	0.454	~	0.596	0.487	0.416	~	0.564	0.313	0.174	~	0.478
	Ile	0.537	0.491	~	0.586	0.497	0.342	~	0.653	0.494	0.411	~	0.574	0.576	0.507	~	0.645	0.605	0.422	~	0.771
	Leu	0.503	0.465	~	0.548	0.492	0.328	~	0.662	0.498	0.419	~	0.573	0.518	0.44	~	0.595	0.412	0.238	~	0.599
	Tyr	0.44	0.399	~	0.484	0.353	0.205	~	0.521	0.449	0.373	~	0.525	0.454	0.38	~	0.529	0.327	0.176	~	0.481
	Phe	0.455	0.401	~	0.498	0.396	0.244	~	0.568	0.486	0.407	~	0.557	0.508	0.43	~	0.58	0.204	0.112	~	0.306
	His	0.425	0.375	~	0.465	0.436	0.245	~	0.628	0.452	0.373	~	0.527	0.415	0.34	~	0.484	0.287	0.103	~	0.509
	Trp	0.386	0.337	~	0.437	0.428	0.278	~	0.571	0.41	0.342	~	0.48	0.363	0.291	~	0.435	0.334	0.181	~	0.506
	Orn	0.605	0.562	~	0.651	0.564	0.359	~	0.754	0.592	0.518	~	0.663	0.606	0.534	~	0.685	0.577	0.416	~	0.741
	Lys	0.545	0.501	~	0.588	0.406	0.243	~	0.566	0.597	0.517	~	0.665	0.542	0.468	~	0.616	0.459	0.301	~	0.611
	Arg	0.477	0.433	~	0.525	0.371	0.228	~	0.513	0.504	0.432	~	0.578	0.485	0.405	~	0.57	0.445	0.296	~	0.592
PC	Thr	0.521	0.462	~	0.576									0.517	0.453	~	0.585	0.554	0.384	~	0.717	0.519	0.368	~	0.69
	Ser	0.545	0.493	~	0.599									0.545	0.481	~	0.614	0.552	0.397	~	0.696	0.486	0.29	~	0.671
	Asn	0.498	0.442	~	0.555									0.527	0.462	~	0.595	0.486	0.317	~	0.649	0.371	0.229	~	0.521
	Gln	0.411	0.355	~	0.475									0.408	0.347	~	0.467	0.418	0.277	~	0.558	0.419	0.259	~	0.593
	Pro	0.549	0.496	~	0.6									0.564	0.501	~	0.623	0.525	0.391	~	0.667	0.494	0.338	~	0.644
	Gly	0.525	0.468	~	0.583									0.515	0.454	~	0.578	0.553	0.406	~	0.699	0.546	0.341	~	0.75
	Ala	0.572	0.52	~	0.624									0.604	0.545	~	0.67	0.562	0.405	~	0.716	0.434	0.262	~	0.599
	Cit	0.493	0.429	~	0.544									0.513	0.444	~	0.579	0.483	0.343	~	0.624	0.402	0.245	~	0.571
	Val	0.423	0.361	~	0.48									0.465	0.404	~	0.526	0.344	0.211	~	0.492	0.282	0.142	~	0.434
	Met	0.469	0.406	~	0.527									0.497	0.432	~	0.565	0.479	0.322	~	0.645	0.298	0.164	~	0.457
	Ile	0.482	0.43	~	0.537									0.491	0.421	~	0.559	0.474	0.321	~	0.638	0.495	0.322	~	0.655
	Leu	0.435	0.38	~	0.49									0.474	0.407	~	0.543	0.386	0.25	~	0.543	0.307	0.173	~	0.462
	Tyr	0.458	0.401	~	0.516									0.484	0.421	~	0.548	0.442	0.274	~	0.603	0.297	0.163	~	0.442
	Phe	0.522	0.463	~	0.573									0.549	0.488	~	0.611	0.482	0.336	~	0.632	0.364	0.205	~	0.541
	His	0.469	0.409	~	0.524									0.527	0.454	~	0.598	0.367	0.22	~	0.521	0.226	0.084	~	0.388
	Trp	0.407	0.347	~	0.468									0.424	0.353	~	0.496	0.494	0.349	~	0.621	0.2	0.075	~	0.352
	Orn	0.578	0.527	~	0.637									0.572	0.506	~	0.63	0.589	0.426	~	0.755	0.575	0.394	~	0.759
	Lys	0.565	0.509	~	0.623									0.61	0.542	~	0.68	0.503	0.342	~	0.654	0.348	0.196	~	0.51
	Arg	0.444	0.376	~	0.506									0.472	0.406	~	0.539	0.446	0.305	~	0.594	0.243	0.111	~	0.399
