# Supplementary material for: Plasma Free Amino Acid Profiling of Five Types of Cancer Patients and Its Application for Early Detection
Source: PLoS One. 2011 Sep 7;6(9):e24143. doi: 10.1371/journal.pone.0024143 (PMC3168486; doi:10.1371/journal.pone.0024143)
Supplement: Table S4 — AUCs of ROC of each amino acid ratio for discrimination for cancer patients from controls. AUCs were calculated using all patients and controls, and patiens and matched controls stratified by cancer stage. (XLS) [file pone.0024143.s005.xls]

## Sheet: Sheet1
Subjects	Amino acid	All patients				Stage 0				Stage I				Stage II				Stage III				Stage IV
		AUC	95% CI			AUC	95% CI			AUC	95% CI			AUC	95% CI			AUC	95% CI			AUC	95% CI
LC	Thr	0.514352	0.460759	~	0.560002					0.581531	0.515092	~	0.645811	0.505469	0.337472	~	0.662286	0.423211	0.332411	~	0.508655	0.42449	0.288564	~	0.553044
	Ser	0.552615	0.508832	~	0.599167					0.544927	0.477906	~	0.608877	0.511719	0.35742	~	0.672451	0.571916	0.488658	~	0.666006	0.590051	0.477661	~	0.710826
	Asn	0.395211	0.347464	~	0.438302					0.431762	0.372004	~	0.492618	0.315625	0.186609	~	0.454433	0.389237	0.306779	~	0.474668	0.315306	0.214541	~	0.437755
	Gln	0.321119	0.282798	~	0.35594					0.312087	0.256586	~	0.36891	0.249219	0.12887	~	0.37345	0.346422	0.269617	~	0.420925	0.344388	0.233811	~	0.459903
	Pro	0.646074	0.606711	~	0.687543					0.660367	0.602862	~	0.71431	0.617969	0.46252	~	0.768869	0.606586	0.535295	~	0.680882	0.691071	0.588888	~	0.792075
	Gly	0.553343	0.511345	~	0.5962					0.556436	0.49946	~	0.61268	0.492969	0.345593	~	0.63297	0.562169	0.471358	~	0.648002	0.575765	0.449086	~	0.708436
	Ala	0.512651	0.46687	~	0.563353					0.572277	0.509047	~	0.631697	0.522656	0.353147	~	0.705728	0.458855	0.370277	~	0.548247	0.390816	0.279326	~	0.501264
	Cit	0.394518	0.348261	~	0.433884					0.439114	0.37762	~	0.502539	0.371094	0.21455	~	0.533962	0.350111	0.270675	~	0.435737	0.332143	0.21922	~	0.456943
	Val	0.518168	0.480746	~	0.555732					0.473797	0.418436	~	0.530618	0.648438	0.512642	~	0.772713	0.572473	0.491239	~	0.658224	0.495153	0.355554	~	0.635271
	Met	0.422334	0.378444	~	0.477234					0.48505	0.423561	~	0.546575	0.277344	0.148438	~	0.417217	0.381788	0.296475	~	0.463958	0.320153	0.215119	~	0.426388
	Ile	0.616852	0.575446	~	0.658204					0.580355	0.523066	~	0.641425	0.704688	0.572971	~	0.831369	0.676135	0.59919	~	0.754054	0.612245	0.47462	~	0.743916
	Leu	0.549011	0.507662	~	0.589929					0.509636	0.451054	~	0.568241	0.628125	0.491881	~	0.760635	0.597744	0.520332	~	0.675034	0.558929	0.412225	~	0.691639
	Tyr	0.518876	0.470406	~	0.566294					0.476561	0.412999	~	0.54138	0.627344	0.4375	~	0.799192	0.516221	0.422712	~	0.610586	0.630612	0.50033	~	0.758299
	Phe	0.540301	0.488498	~	0.588682					0.507578	0.438978	~	0.576237	0.648438	0.491135	~	0.789728	0.536341	0.443205	~	0.620237	0.606122	0.469662	~	0.734166
	His	0.271697	0.235635	~	0.311901					0.326909	0.271149	~	0.388185	0.328906	0.172004	~	0.524312	0.190685	0.13043	~	0.256011	0.196429	0.10631	~	0.294572
	Trp	0.377626	0.337681	~	0.423043					0.384256	0.323986	~	0.447232	0.380469	0.213723	~	0.54847	0.42342	0.330271	~	0.514821	0.269643	0.170976	~	0.383128
	Orn	0.614669	0.57179	~	0.651087					0.531477	0.463999	~	0.59321	0.680469	0.517185	~	0.830578	0.727235	0.648163	~	0.790419	0.67449	0.55145	~	0.789803
	Lys	0.505497	0.457558	~	0.546145					0.461543	0.401694	~	0.521353	0.519531	0.351791	~	0.696911	0.53836	0.441927	~	0.626856	0.584439	0.455091	~	0.706847
	Arg	0.504739	0.463023	~	0.550955					0.545496	0.486223	~	0.609197	0.452344	0.285951	~	0.640994	0.428223	0.344211	~	0.515328	0.511735	0.372276	~	0.644366
GC	Thr	0.473994	0.428179	~	0.525078					0.431187	0.371743	~	0.49381	0.543163	0.414831	~	0.656085	0.593195	0.463299	~	0.723548	0.479167	0.337009	~	0.619283
	Ser	0.609591	0.562812	~	0.65233					0.586265	0.527722	~	0.643427	0.667301	0.553056	~	0.770349	0.648225	0.513918	~	0.767124	0.610632	0.477604	~	0.745732
	Asn	0.403469	0.353207	~	0.446636					0.435157	0.380205	~	0.494911	0.390488	0.286867	~	0.519151	0.400592	0.277315	~	0.528435	0.260776	0.148794	~	0.379477
	Gln	0.580894	0.534975	~	0.625152					0.589071	0.536156	~	0.644762	0.65874	0.551693	~	0.75829	0.498521	0.374982	~	0.615518	0.536638	0.42079	~	0.661247
	Pro	0.554356	0.521955	~	0.588753					0.546366	0.495654	~	0.5974	0.547681	0.440018	~	0.65235	0.593491	0.491051	~	0.690524	0.554957	0.434797	~	0.676237
	Gly	0.537224	0.48715	~	0.576773					0.535522	0.479589	~	0.59279	0.55981	0.44845	~	0.682584	0.531657	0.396289	~	0.672637	0.536997	0.379264	~	0.700083
	Ala	0.488733	0.447767	~	0.528163					0.522208	0.467306	~	0.574913	0.370749	0.275625	~	0.479464	0.472189	0.358347	~	0.592139	0.480603	0.350216	~	0.595501
	Cit	0.493335	0.447867	~	0.540034					0.510929	0.450928	~	0.568388	0.456599	0.324715	~	0.577267	0.478402	0.342323	~	0.628146	0.456537	0.322508	~	0.595314
	Val	0.411346	0.369879	~	0.461778					0.39039	0.333294	~	0.444374	0.413793	0.291015	~	0.538974	0.491716	0.336568	~	0.651179	0.446121	0.311637	~	0.591363
	Met	0.345142	0.305989	~	0.389752					0.345721	0.295434	~	0.398343	0.371463	0.255671	~	0.484747	0.363609	0.232	~	0.510606	0.283046	0.159288	~	0.4271
	Ile	0.531138	0.484491	~	0.577864					0.508824	0.45639	~	0.560175	0.48799	0.374694	~	0.601557	0.62929	0.500266	~	0.739418	0.595546	0.466462	~	0.721715
	Leu	0.444828	0.400296	~	0.492727					0.435269	0.378027	~	0.492223	0.442093	0.321209	~	0.577536	0.522485	0.371644	~	0.662459	0.422414	0.300606	~	0.556536
	Tyr	0.400352	0.364594	~	0.442629					0.39631	0.339706	~	0.454793	0.381451	0.25942	~	0.509861	0.439053	0.314502	~	0.559862	0.390086	0.254118	~	0.535091
	Phe	0.434135	0.39148	~	0.479882					0.432611	0.373367	~	0.489552	0.439477	0.323952	~	0.558803	0.411686	0.29484	~	0.531953	0.460489	0.312572	~	0.605063
	His	0.28506	0.243916	~	0.328634					0.302259	0.248843	~	0.352644	0.348157	0.233177	~	0.471269	0.219822	0.126788	~	0.332587	0.207974	0.111909	~	0.316873
	Trp	0.255633	0.216203	~	0.292509					0.263608	0.209992	~	0.318279	0.149108	0.0773454	~	0.234272	0.248817	0.130038	~	0.384095	0.346264	0.221276	~	0.489088
	Orn	0.577553	0.527509	~	0.624333					0.557029	0.500959	~	0.609726	0.52604	0.401791	~	0.648149	0.588757	0.467329	~	0.715792	0.714799	0.585695	~	0.830957
	Lys	0.535995	0.495392	~	0.58379					0.554195	0.495044	~	0.615182	0.543401	0.41012	~	0.678521	0.452367	0.315214	~	0.588177	0.52227	0.413913	~	0.640583
	Arg	0.504946	0.457723	~	0.556287					0.514478	0.461798	~	0.57028	0.498216	0.376073	~	0.615017	0.409763	0.2849	~	0.542512	0.551006	0.40786	~	0.687053
CRC	Thr	0.377167	0.329692	~	0.418541	0.2125	0.05625	~	0.43254	0.379138	0.307187	~	0.456167	0.380903	0.287	~	0.491389	0.4027	0.310684	~	0.492277	0.361773	0.213686	~	0.517035
	Ser	0.59848	0.559131	~	0.646901	0.390625	0.225	~	0.6	0.568909	0.485662	~	0.643966	0.658854	0.569861	~	0.750259	0.602183	0.51929	~	0.686307	0.619391	0.472603	~	0.760122
	Asn	0.446908	0.402096	~	0.494954	0.353125	0.18254	~	0.597052	0.461275	0.384488	~	0.542067	0.415191	0.328228	~	0.507032	0.498248	0.411377	~	0.575909	0.341828	0.196957	~	0.497718
	Gln	0.557774	0.501176	~	0.606299	0.58125	0.333333	~	0.848352	0.530864	0.450314	~	0.6085	0.562847	0.469188	~	0.65433	0.558805	0.4812	~	0.638269	0.632687	0.466403	~	0.780541
	Pro	0.574647	0.530064	~	0.614849	0.7625	0.634921	~	0.8875	0.561199	0.487651	~	0.628312	0.54592	0.445237	~	0.642876	0.573571	0.496821	~	0.653235	0.613296	0.46621	~	0.753744
	Gly	0.576526	0.535902	~	0.618696	0.465625	0.216028	~	0.734127	0.527992	0.446269	~	0.6046	0.62474	0.532255	~	0.71101	0.572364	0.48845	~	0.646928	0.682548	0.547071	~	0.808511
	Ala	0.551213	0.500717	~	0.593726	0.615625	0.358885	~	0.82963	0.546183	0.46288	~	0.631171	0.576562	0.476838	~	0.674273	0.524447	0.438173	~	0.610727	0.542936	0.396835	~	0.694234
	Cit	0.404672	0.361651	~	0.452726	0.409375	0.259259	~	0.64186	0.456538	0.380329	~	0.527471	0.339062	0.248985	~	0.425085	0.438897	0.339731	~	0.53621	0.295845	0.162859	~	0.42932
	Val	0.336941	0.294327	~	0.383235	0.45625	0.198606	~	0.703125	0.425699	0.348205	~	0.509472	0.272483	0.193953	~	0.356448	0.332318	0.254161	~	0.421238	0.174515	0.0698404	~	0.30199
	Met	0.416085	0.365937	~	0.459229	0.20625	0.111498	~	0.333333	0.434769	0.362913	~	0.516816	0.396962	0.301197	~	0.496066	0.440276	0.352034	~	0.537371	0.370083	0.218232	~	0.525893
	Ile	0.599207	0.553721	~	0.642896	0.703125	0.527778	~	0.836957	0.598085	0.524674	~	0.669043	0.547656	0.460346	~	0.639586	0.643666	0.566246	~	0.717984	0.589474	0.437874	~	0.733787
	Leu	0.472357	0.433638	~	0.521649	0.584375	0.400697	~	0.807407	0.559637	0.476822	~	0.639233	0.417969	0.317007	~	0.510497	0.43815	0.352131	~	0.532194	0.38338	0.215266	~	0.551947
	Tyr	0.354138	0.313953	~	0.398692	0.265625	0.0833333	~	0.505682	0.362207	0.288035	~	0.435129	0.315017	0.227476	~	0.411239	0.397702	0.315257	~	0.483545	0.276454	0.154106	~	0.424527
	Phe	0.48823	0.441976	~	0.537477	0.2375	0.0487805	~	0.479115	0.540136	0.458292	~	0.61914	0.476562	0.376288	~	0.569874	0.464866	0.381102	~	0.551475	0.529086	0.329899	~	0.712622
	His	0.283316	0.24464	~	0.327611	0.384375	0.139535	~	0.572093	0.296296	0.22299	~	0.365451	0.259896	0.182398	~	0.340249	0.253548	0.18067	~	0.329326	0.303047	0.145692	~	0.463843
	Trp	0.310825	0.263382	~	0.359248	0.26875	0.0952381	~	0.484375	0.368758	0.29941	~	0.442817	0.261458	0.178002	~	0.351278	0.348003	0.264281	~	0.430695	0.137396	0.0409934	~	0.266095
	Orn	0.413732	0.361329	~	0.467676	0.365625	0.0418118	~	0.669516	0.43613	0.351702	~	0.525376	0.370486	0.283436	~	0.483252	0.447285	0.355221	~	0.538163	0.373407	0.220543	~	0.544627
	Lys	0.499861	0.455264	~	0.548139	0.553125	0.274419	~	0.790625	0.564424	0.481245	~	0.651129	0.436458	0.338524	~	0.537448	0.509049	0.422956	~	0.59426	0.373407	0.229808	~	0.529689
	Arg	0.399394	0.352781	~	0.448069	0.25	0.05625	~	0.494318	0.386294	0.301714	~	0.466724	0.410069	0.314223	~	0.507086	0.427061	0.335704	~	0.52047	0.401108	0.228297	~	0.562858
BC	Thr	0.57473	0.522955	~	0.617991	0.474219	0.300702	~	0.636899	0.55252	0.471926	~	0.629539	0.648143	0.575761	~	0.722072	0.479592	0.30688	~	0.653799
	Ser	0.515886	0.470629	~	0.562036	0.528125	0.369441	~	0.703414	0.497151	0.422067	~	0.575413	0.512731	0.440978	~	0.585735	0.604082	0.462014	~	0.737755
	Asn	0.428226	0.384079	~	0.472999	0.634375	0.460161	~	0.810816	0.433419	0.355037	~	0.510286	0.40576	0.328642	~	0.487763	0.323469	0.15684	~	0.500046
	Gln	0.322573	0.280935	~	0.370684	0.319531	0.194251	~	0.456282	0.332469	0.263983	~	0.409468	0.309035	0.242796	~	0.373417	0.497959	0.302445	~	0.70977
	Pro	0.61846	0.574334	~	0.66244	0.471094	0.342669	~	0.608423	0.606026	0.53679	~	0.667426	0.630668	0.56491	~	0.697387	0.714286	0.560368	~	0.853435
	Gly	0.598052	0.561766	~	0.647143	0.603125	0.41408	~	0.779165	0.593243	0.519151	~	0.665146	0.561909	0.489438	~	0.631242	0.60102	0.42551	~	0.764073
	Ala	0.586834	0.544103	~	0.634715	0.578906	0.424114	~	0.722403	0.614207	0.530117	~	0.681815	0.543164	0.463824	~	0.625764	0.617347	0.465948	~	0.76664
	Cit	0.471583	0.426277	~	0.520117	0.357812	0.207085	~	0.519448	0.439408	0.371885	~	0.513699	0.530148	0.457176	~	0.601231	0.404082	0.211739	~	0.592481
	Val	0.483727	0.442429	~	0.52291	0.573438	0.390275	~	0.748957	0.44664	0.377487	~	0.520919	0.519144	0.448506	~	0.585735	0.445918	0.27662	~	0.625037
	Met	0.386014	0.34501	~	0.4338	0.444531	0.271378	~	0.611981	0.410007	0.341427	~	0.487098	0.409517	0.333136	~	0.486474	0.231633	0.0933156	~	0.394771
	Ile	0.502875	0.453829	~	0.550355	0.530469	0.36993	~	0.694469	0.436194	0.360955	~	0.518976	0.562289	0.490181	~	0.632933	0.65	0.47201	~	0.804424
	Leu	0.453324	0.405378	~	0.499736	0.552344	0.365004	~	0.733561	0.436742	0.364548	~	0.503417	0.479262	0.40875	~	0.549913	0.366327	0.223389	~	0.517721
	Tyr	0.368382	0.326058	~	0.411767	0.374219	0.216768	~	0.550309	0.357122	0.288288	~	0.423895	0.398816	0.324068	~	0.476447	0.255102	0.123631	~	0.405828
	Phe	0.39356	0.347386	~	0.43799	0.392188	0.236151	~	0.568044	0.388641	0.313079	~	0.461995	0.468486	0.388477	~	0.551523	0.237755	0.109384	~	0.394108
	His	0.355533	0.308867	~	0.402656	0.448437	0.276144	~	0.608766	0.349817	0.285514	~	0.415591	0.37324	0.304239	~	0.441743	0.236735	0.0965563	~	0.415324
	Trp	0.322756	0.280822	~	0.358527	0.472656	0.295088	~	0.64936	0.318079	0.253275	~	0.382315	0.310287	0.239558	~	0.383996	0.320408	0.156068	~	0.505652
	Orn	0.594377	0.543787	~	0.646739	0.560937	0.378496	~	0.760236	0.566143	0.490896	~	0.641498	0.599894	0.520844	~	0.673738	0.616327	0.447917	~	0.782951
	Lys	0.507047	0.457619	~	0.551673	0.398438	0.244992	~	0.564759	0.55756	0.481103	~	0.6331	0.527416	0.451474	~	0.599124	0.418367	0.255239	~	0.603032
	Arg	0.432832	0.387304	~	0.479067	0.310937	0.171628	~	0.468694	0.44989	0.378454	~	0.523092	0.455053	0.382035	~	0.533797	0.457143	0.304383	~	0.610055
PC	Thr	0.526769	0.467482	~	0.582223									0.509719	0.449727	~	0.570533	0.569529	0.412828	~	0.719954	0.605536	0.424611	~	0.77414
	Ser	0.558839	0.497267	~	0.613648									0.533338	0.469103	~	0.591283	0.593352	0.445916	~	0.731275	0.586159	0.389941	~	0.764432
	Asn	0.494016	0.438009	~	0.544934									0.505492	0.433009	~	0.573697	0.472022	0.331869	~	0.628097	0.456747	0.29239	~	0.638689
	Gln	0.383555	0.340169	~	0.448823									0.366149	0.301003	~	0.430162	0.365097	0.233511	~	0.485832	0.501038	0.359297	~	0.649076
	Pro	0.579714	0.530272	~	0.627816									0.571843	0.514449	~	0.63485	0.59446	0.456478	~	0.723306	0.626298	0.470075	~	0.767891
	Gly	0.524808	0.467855	~	0.57876									0.492859	0.429839	~	0.561669	0.596676	0.468056	~	0.729628	0.593772	0.400836	~	0.777056
	Ala	0.58702	0.541065	~	0.643187									0.612323	0.553017	~	0.673035	0.54626	0.399517	~	0.698632	0.502422	0.332039	~	0.659521
	Cit	0.499955	0.455283	~	0.553502									0.506793	0.437189	~	0.575008	0.54626	0.423625	~	0.664013	0.455363	0.284293	~	0.640408
	Val	0.415748	0.368175	~	0.46908									0.434938	0.372616	~	0.493766	0.371191	0.226421	~	0.531825	0.355709	0.22891	~	0.489717
	Met	0.450417	0.395273	~	0.509581									0.465129	0.405656	~	0.531204	0.483102	0.340853	~	0.62964	0.311419	0.179717	~	0.466395
	Ile	0.492358	0.440912	~	0.542454									0.480643	0.411881	~	0.548023	0.500831	0.346933	~	0.656913	0.606228	0.461756	~	0.734361
	Leu	0.435267	0.376803	~	0.48358									0.449639	0.385537	~	0.51191	0.445983	0.293451	~	0.597754	0.386159	0.235908	~	0.539916
	Tyr	0.452333	0.400402	~	0.507867									0.456188	0.391509	~	0.519803	0.462604	0.293039	~	0.629437	0.375779	0.226017	~	0.529899
	Phe	0.534714	0.489321	~	0.585527									0.525953	0.467796	~	0.589662	0.577839	0.422671	~	0.72167	0.487889	0.317906	~	0.667191
	His	0.423401	0.366608	~	0.475236									0.4727	0.409054	~	0.545277	0.297507	0.181134	~	0.403952	0.23045	0.0915126	~	0.393299
	Trp	0.373011	0.31818	~	0.419616									0.379781	0.31892	~	0.44479	0.469252	0.31953	~	0.62289	0.248443	0.102535	~	0.414575
	Orn	0.581339	0.53188	~	0.639011									0.565689	0.498568	~	0.626437	0.609972	0.454058	~	0.762882	0.611073	0.430819	~	0.776487
	Lys	0.604354	0.540186	~	0.664825									0.61864	0.548287	~	0.686975	0.582825	0.422933	~	0.72643	0.502422	0.341764	~	0.671994
	Arg	0.434494	0.374219	~	0.492635									0.457071	0.394583	~	0.518864	0.45928	0.307565	~	0.605065	0.229758	0.101852	~	0.369237
	AUCs were calculated using all patients and controls, and patiens and matched controls stratified by cancer stage.
