# Supplementary material for: Plasma Free Amino Acid Profiling of Five Types of Cancer Patients and Its Application for Early Detection
Source: PLoS One. 2011 Sep 7;6(9):e24143. doi: 10.1371/journal.pone.0024143 (PMC3168486; doi:10.1371/journal.pone.0024143)
Supplement: Table S5 — Significance values for PFAA profiles for each data set by two-way ANOVA for the effects of cancer existence and other parameters. Column headings indicate Mann-Whitney U-test of cancer existence (None), two-way ANOVA for the effects of cancer existence and gender (Gender), cancer existence and age (Age), and cancer existence and smoking status (Smoking). (XLS) [file pone.0024143.s006.xls]

## Sheet: Sheet1
Metrics	Subjects	LC				GC				CRC				BC			PC
	Amino acid	None	Gender	Age	Smoking	None	Gender	Age	Smoking	None	Gender	Age	Smoking	None	Age	Smoking	None	Age	Smoking
Concentration	Thr	0.151	0.093	0.07	0.885	<0.001	<0.001	<0.001	<0.001	<0.001	<0.001	<0.001	<0.001	<0.001	<0.001	0.235	0.449	0.241	0.021
	Ser	0.005	<0.001	<0.001	0.002	0.849	0.261	0.215	0.745	0.184	0.062	0.044	0.115	0.008	0.004	0.422	0.099	0.196	0.757
	Asn	0.023	0.045	0.077	0.006	<0.001	<0.001	<0.001	0.001	<0.001	<0.001	<0.001	<0.001	0.746	0.628	0.825	0.929	0.63	0.216
	Gln	<0.001	<0.001	<0.001	<0.001	<0.001	0.002	0.002	0.913	0.004	0.026	0.019	0.362	<0.001	<0.001	0.377	0.001	<0.001	0.026
	Pro	<0.001	<0.001	<0.001	<0.001	0.233	0.092	0.119	0.102	0.51	0.293	0.312	0.377	<0.001	<0.001	0.817	0.076	0.049	0.747
	Gly	0.006	<0.001	0.002	<0.001	0.056	0.173	0.223	0.586	0.388	0.263	0.231	0.364	<0.001	<0.001	<0.001	0.356	0.914	0.168
	Ala	0.358	0.162	0.139	0.725	<0.001	<0.001	<0.001	0.004	0.653	0.745	0.803	0.447	<0.001	<0.001	0.321	0.008	0.02	0.2
	Cit	<0.001	0.001	<0.001	<0.001	<0.001	0.006	<0.001	0.005	<0.001	<0.001	<0.001	<0.001	0.636	0.825	0.243	0.803	0.535	0.364
	Val	0.224	0.202	0.251	0.721	<0.001	<0.001	<0.001	<0.001	<0.001	<0.001	<0.001	<0.001	0.146	0.327	0.23	0.005	0.001	<0.001
	Met	0.117	0.17	0.238	0.005	<0.001	<0.001	<0.001	<0.001	<0.001	<0.001	<0.001	0.002	0.326	0.286	0.466	0.254	0.296	0.006
	Ile	<0.001	<0.001	<0.001	0.01	0.011	0.006	0.02	0.003	0.329	0.196	0.315	0.338	0.105	0.204	0.245	0.51	0.909	0.618
	Leu	0.043	0.016	0.028	0.927	<0.001	<0.001	<0.001	<0.001	<0.001	<0.001	0.002	0.018	0.909	0.788	0.129	0.018	0.051	<0.001
	Tyr	0.183	0.028	0.053	0.505	<0.001	<0.001	<0.001	<0.001	<0.001	<0.001	<0.001	<0.001	0.008	0.002	0.177	0.121	0.083	0.003
	Phe	0.017	0.004	0.018	0.164	<0.001	<0.001	<0.001	<0.001	<0.001	0.069	0.035	0.423	0.049	0.083	0.542	0.422	0.67	0.142
	His	<0.001	<0.001	<0.001	<0.001	<0.001	<0.001	<0.001	<0.001	<0.001	<0.001	<0.001	<0.001	<0.001	<0.001	0.01	0.25	0.033	0.015
	Trp	<0.001	<0.001	<0.001	<0.001	<0.001	<0.001	<0.001	<0.001	<0.001	<0.001	<0.001	<0.001	<0.001	<0.001	0.001	<0.001	<0.001	<0.001
	Orn	<0.001	<0.001	<0.001	<0.001	0.526	0.505	0.26	0.366	<0.001	<0.001	<0.001	0.004	<0.001	<0.001	0.061	0.004	0.058	0.364
	Lys	0.278	0.164	0.257	0.675	<0.001	<0.001	<0.001	0.224	0.003	0.01	0.006	0.313	0.044	0.04	0.598	0.018	0.027	0.419
	Arg	0.389	0.402	0.563	0.746	<0.001	<0.001	<0.001	0.098	<0.001	<0.001	<0.001	<0.001	0.309	0.227	0.92	0.041	0.011	0.065
Ratio	Thr	0.521	0.378	0.253	0.732	0.247	0.668	0.883	0.035	<0.001	<0.001	<0.001	<0.001	<0.001	<0.001	0.249	0.328	0.065	0.087
	Ser	0.019	0.002	0.002	<0.001	<0.001	<0.001	<0.001	0.002	<0.001	<0.001	<0.001	<0.001	0.482	0.308	0.622	0.031	0.047	0.444
	Asn	<0.001	<0.001	<0.001	0.001	<0.001	<0.001	<0.001	0.825	0.018	0.015	0.026	0.012	0.001	0.002	0.458	0.827	0.218	0.8
	Gln	<0.001	<0.001	<0.001	<0.001	<0.001	<0.001	<0.001	<0.001	0.01	0.014	0.019	0.009	<0.001	<0.001	0.075	<0.001	<0.001	0.34
	Pro	<0.001	<0.001	<0.001	<0.001	0.015	0.193	0.202	0.948	<0.001	0.002	0.002	0.021	<0.001	<0.001	0.988	0.004	0.005	0.179
	Gly	0.017	0.003	0.007	<0.001	0.097	0.057	0.065	0.184	<0.001	<0.001	<0.001	0.015	<0.001	<0.001	<0.001	0.364	0.773	0.669
	Ala	0.572	0.561	0.428	0.832	0.616	0.415	0.46	0.32	0.022	0.002	0.002	0.003	<0.001	<0.001	0.438	0.001	<0.001	0.006
	Cit	<0.001	<0.001	<0.001	<0.001	0.767	0.584	0.989	0.602	<0.001	<0.001	<0.001	0.011	0.209	0.22	0.287	0.999	0.702	0.089
	Val	0.417	0.436	0.42	0.884	<0.001	<0.001	<0.001	<0.001	<0.001	<0.001	<0.001	<0.001	0.472	0.33	0.063	0.002	<0.001	0.005
	Met	<0.001	<0.001	0.001	<0.001	<0.001	<0.001	<0.001	<0.001	<0.001	<0.001	0.002	0.004	<0.001	<0.001	0.101	0.07	0.248	0.024
	Ile	<0.001	<0.001	<0.001	<0.001	0.165	0.08	0.124	0.306	<0.001	<0.001	<0.001	<0.001	0.899	0.712	0.063	0.78	0.642	0.395
	Leu	0.029	0.017	0.019	0.643	0.014	0.001	0.008	<0.001	0.218	0.197	0.284	0.301	0.039	0.011	0.023	0.018	0.051	0.005
	Tyr	0.399	0.063	0.088	0.247	<0.001	<0.001	<0.001	<0.001	<0.001	<0.001	<0.001	<0.001	<0.001	<0.001	0.029	0.081	0.105	0.011
	Phe	0.072	0.012	0.026	0.027	0.003	0.002	<0.001	0.125	0.6	0.189	0.344	0.202	<0.001	<0.001	0.799	0.204	0.75	0.763
	His	<0.001	<0.001	<0.001	<0.001	<0.001	<0.001	<0.001	<0.001	<0.001	<0.001	<0.001	<0.001	<0.001	<0.001	0.003	0.005	0.022	0.113
	Trp	<0.001	<0.001	<0.001	<0.001	<0.001	<0.001	<0.001	<0.001	<0.001	<0.001	<0.001	<0.001	<0.001	<0.001	<0.001	<0.001	<0.001	<0.001
	Orn	<0.001	<0.001	<0.001	<0.001	<0.001	0.002	0.006	0.138	<0.001	0.006	<0.001	0.047	<0.001	<0.001	0.038	0.003	0.007	0.054
	Lys	0.806	0.688	0.839	0.527	0.109	0.167	0.233	0.018	0.995	0.941	0.862	0.32	0.755	0.943	0.298	<0.001	<0.001	0.009
	Arg	0.832	0.902	0.72	0.73	0.826	0.883	0.955	0.167	<0.001	<0.001	<0.001	0.004	0.003	<0.001	0.629	0.017	0.005	0.354
	Column headings indicate Mann-Whitney U-test of cancer existence (None), two-way ANOVA for the effects of cancer existence and gender (Gender), cancer existence and age (Age), and cancer existence and smoking status (Smoking).
