# Supplementary material for: Plasma Free Amino Acid Profiling of Five Types of Cancer Patients and Its Application for Early Detection
Source: PLoS One. 2011 Sep 7;6(9):e24143. doi: 10.1371/journal.pone.0024143 (PMC3168486; doi:10.1371/journal.pone.0024143)
Supplement: Table S6 — Variables incorporated into LDA and c-logistic models using ratios as explanatory variables. +, ++, +++: positive coefficients in the model −, −−, −−−: negative coefficients in the model +,−: p<0.05, ++,−−: p<0.01, +++,−−−: p<0.001. (XLS) [file pone.0024143.s007.xls]

## Sheet: Sheet1
	LC		GC		CRC		BC		PC		Pooled
Amino acid	LDA	C-logit	LDA	C-logit	LDA	C-logit	LDA	C-logit	LDA	C-logit	LDA	C-logit
Thr
Ser	+++	++	+++	+++	+++	+++					+++	+++
Asn
Gln	---	---					---	---	---	---	---	---
Pro			---	--
Gly					+++	++					---	---
Ala
Cit	---	--
Val			---	---	---	---			---	---	---	---
Met	---	---	---	---	---	---					---	---
Ile			+++	++	+++	+++					+++	+++
Leu					+++	+++
Tyr					---	---	---	---			---	-
Phe	+++	+++			+++	+++					+++	+++
His	---	---	---	---	---	---					---	---
Trp	---	---	---	---			---	---	---	---	---	---
Orn							+++	+++	+++	+++
Lys			+++	+++	+++	+++			+++	+++	+++	+++
Arg					---	---	---	--	---	---	---	---
+, ++, +++: positive coefficients in the model
-, --, ---: negative coefficients in the model
+,-: p<0.05, ++,--: p<0.01, +++,---: p<0.001
