# Supplementary material for: Plasma Free Amino Acid Profiling of Five Types of Cancer Patients and Its Application for Early Detection
Source: PLoS One. 2011 Sep 7;6(9):e24143. doi: 10.1371/journal.pone.0024143 (PMC3168486; doi:10.1371/journal.pone.0024143)
Supplement: Table S7 — Discrimination performance of LDA and c-logistic models using ratios as explanatory variables. (XLS) [file pone.0024143.s008.xls]

## Sheet: Sheet1
	Model	Subjects		LC		GC		CRC		BC		PC		Pooled
	LDA	All	AUC	0.802		0.816		0.881		0.778		0.779		0.785
			CI	(0.767 ~ 0.837)		(0.780 ~ 0.852)		(0.851 ~ 0.910)		(0.741 ~ 0.815)		(0.740 ~ 0.819)		(0.767 ~ 0.803)
		LOOCV	AUC	0.794433		0.809601		0.873362		0.772044		0.766987		0.781938
		Stage 0 patients	AUC	-		-		0.913		0.797		-		-
			CI					(0.831 ~ 0.994)		(0.707 ~ 0.887)
		Stage I patients	AUC	0.756		0.811		0.873		0.766		-		-
			CI	(0.704 ~ 0.809)		(0.764 ~ 0.857)		(0.818 ~ 0.927)		(0.702 ~ 0.830)
		Stage II(B) patients	AUC	0.835		0.861		0.92		0.78		0.769		-
			CI	(0.716 ~ 0.954)		(0.777 ~ 0.946)		(0.879 ~ 0.961)		(0.7201 ~ 0.839)		(0.720 ~ 0.818)
		Stage III(C) patients	AUC	0.847		0.812		0.828		0.792		0.792		-
			CI	(0.788 ~ 0.905)		(0.708 ~ 0.915)		(0.760 ~ 0.897)		(0.674 ~ 0.910)		(0.706 ~ 0.879)
		Stage IV(D) patients	AUC	0.876		0.792		0.947		-		0.81		-
			CI	(0.797 ~ 0.955)		(0.679 ~ 0.906)		(0.896 ~ 0.999)				(0.705 ~ 0.916)
	C-logit	All	AUC	0.804		0.822		0.882		0.779		0.781		0.787
			CI	(0.769 ~ 0.838)		(0.787 ~ 0.857)		(0.853 ~ 0.911)		(0.742 ~ 0.816)		(0.742 ~ 0.820)		(0.770 ~ 0.805)
