# Supplementary material for: Plasma Free Amino Acid Profiling of Five Types of Cancer Patients and Its Application for Early Detection
Source: PLoS One. 2011 Sep 7;6(9):e24143. doi: 10.1371/journal.pone.0024143 (PMC3168486; doi:10.1371/journal.pone.0024143)
Supplement: Table S8 — Multiclass discriminant analyses of male cancer patients using ratios as explanatory variables. The numbers in the blanket indicate the results of LOOCV. (XLS) [file pone.0024143.s009.xls]

## Sheet: Sheet1
		Patients with:
		LC	GC	CRC	PC
Discriminated as:	LC	69(67)	15(22)	11(14)	22(24)
	GC	22(21)	63(55)	12(18)	23(24)
	CRC	8(11)	27(27)	68(63)	19(14)
	PC	26(26)	21(22)	23(19)	70(72)
	Total	125	126	114	134
	Accuracy	55.2%(53.6%)	50.0%(43.7%)	59.6%(55.3%)	52.2%(53.7%)
The numbers in the blanket indicate the results of LOOCV.
